# Supplementary material for: Molecular Link between Leaf Coloration and Gene Expression of Flavonoid and Carotenoid Biosynthesis in Camellia sinensis Cultivar ‘Huangjinya’
Source: Front Plant Sci. 2017 May 24;8:803. doi: 10.3389/fpls.2017.00803 (PMC5443146; doi:10.3389/fpls.2017.00803)
Supplement: Supplementary file 2 [file Data_Sheet_2.xlsx]

## Sheet: Sheet1
Table S2 The annotation of differentially expressed genes.
GeneID	Length	Log2Ratio	Up-Down-Regulation	Nr-ID	Nr annotation
CL10179.Contig1_All	687	-4.03451	down	gi|255568974|ref|XP_002525457.1|	leucine-rich repeat containing protein, putative [Ricinus communis] >gi|223535270|gb|EEF36947.1| leucine-rich repeat containing protein, putative [Ricinus communis]
CL10341.Contig3_All	610	-2.6832	down	--	--
CL1038.Contig2_All	894	2.7357	up	gi|428184089|gb|EKX52945.1|	hypothetical protein GUITHDRAFT_133350 [Guillardia theta CCMP2712]
CL10494.Contig1_All	1328	2.46018	up	gi|297733886|emb|CBI15133.3|	unnamed protein product [Vitis vinifera]
CL10584.Contig1_All	894	-2.57005	down	gi|224103029|ref|XP_002312896.1|	predicted protein [Populus trichocarpa] >gi|118487224|gb|ABK95440.1| unknown [Populus trichocarpa] >gi|222849304|gb|EEE86851.1| predicted protein [Populus trichocarpa]
CL10584.Contig2_All	868	-2.83077	down	gi|224103029|ref|XP_002312896.1|	predicted protein [Populus trichocarpa] >gi|118487224|gb|ABK95440.1| unknown [Populus trichocarpa] >gi|222849304|gb|EEE86851.1| predicted protein [Populus trichocarpa]
CL10604.Contig1_All	429	3.59523	up	gi|460403149|ref|XP_004247061.1|	PREDICTED: cytochrome P450 82C4-like [Solanum lycopersicum]
CL10604.Contig2_All	1971	1.60481	up	gi|255580537|ref|XP_002531093.1|	cytochrome P450, putative [Ricinus communis] >gi|223529339|gb|EEF31307.1| cytochrome P450, putative [Ricinus communis]
CL10665.Contig1_All	377	-2.18066	down	gi|359479516|ref|XP_002275749.2|	PREDICTED: ferredoxin-3, chloroplastic-like isoform 1 [Vitis vinifera]
CL10888.Contig1_All	1053	-2.57477	down	gi|225464352|ref|XP_002263244.1|	PREDICTED: uncharacterized protein LOC100265216 [Vitis vinifera]
CL10914.Contig2_All	725	3.56416	up	--	--
CL10921.Contig2_All	1669	1.9781	up	gi|359492536|ref|XP_002284503.2|	PREDICTED: IAA-amino acid hydrolase ILR1-like 6-like [Vitis vinifera]
CL10966.Contig2_All	946	4.13827	up	gi|224123248|ref|XP_002330269.1|	2-oxoglutarate-dependent dioxygenase [Populus trichocarpa] >gi|222871304|gb|EEF08435.1| 2-oxoglutarate-dependent dioxygenase [Populus trichocarpa]
CL10966.Contig3_All	1381	5.89419	up	gi|359475228|ref|XP_003631618.1|	PREDICTED: gibberellin 20 oxidase 1-like [Vitis vinifera] >gi|297741342|emb|CBI32473.3| unnamed protein product [Vitis vinifera]
CL10966.Contig4_All	2130	6.04587	up	gi|359475394|ref|XP_002281693.2|	PREDICTED: protein SRG1 [Vitis vinifera]
CL11108.Contig5_All	1782	2.75354	up	gi|147804664|emb|CAN66637.1|	hypothetical protein VITISV_011340 [Vitis vinifera]
CL11108.Contig6_All	2025	1.90113	up	gi|147804664|emb|CAN66637.1|	hypothetical protein VITISV_011340 [Vitis vinifera]
CL11273.Contig3_All	575	2.38314	up	gi|126012451|gb|ABF47291.2|	ATP sulfurylase [Camellia sinensis] >gi|452114162|gb|AGG09239.1| ATP sulfurylase APS2 [Camellia sinensis]
CL12094.Contig1_All	3518	1.79668	up	gi|460413943|ref|XP_004252334.1|	PREDICTED: heat shock 70 kDa protein 15-like [Solanum lycopersicum]
CL12094.Contig2_All	2329	1.82043	up	gi|460413943|ref|XP_004252334.1|	PREDICTED: heat shock 70 kDa protein 15-like [Solanum lycopersicum]
CL12457.Contig1_All	566	-3.22972	down	gi|470105588|ref|XP_004289164.1|	PREDICTED: glutamate receptor 3.4-like [Fragaria vesca subsp. vesca]
CL12494.Contig1_All	1138	2.53775	up	gi|449526892|ref|XP_004170447.1|	PREDICTED: 23 kDa jasmonate-induced protein-like [Cucumis sativus]
CL12744.Contig1_All	1171	2.48848	up	gi|225423802|ref|XP_002277905.1|	PREDICTED: proline-rich receptor-like protein kinase PERK9 [Vitis vinifera] >gi|297737910|emb|CBI27111.3| unnamed protein product [Vitis vinifera]
CL12758.Contig4_All	718	1.82266	up	--	--
CL1295.Contig1_All	244	2.6569	up	gi|90856223|gb|ABE01402.1|	ATP-sulfurylase [Camellia sinensis]
CL1295.Contig4_All	1169	2.22422	up	gi|126012451|gb|ABF47291.2|	ATP sulfurylase [Camellia sinensis] >gi|452114162|gb|AGG09239.1| ATP sulfurylase APS2 [Camellia sinensis]
CL13047.Contig2_All	1431	2.78417	up	gi|255536727|ref|XP_002509430.1|	Protein SIS1, putative [Ricinus communis] >gi|223549329|gb|EEF50817.1| Protein SIS1, putative [Ricinus communis]
CL13193.Contig5_All	1098	-2.41686	down	gi|224100749|ref|XP_002334340.1|	cytochrome P450 [Populus trichocarpa] >gi|222871210|gb|EEF08341.1| cytochrome P450 [Populus trichocarpa]
CL13614.Contig2_All	824	7.75664	up	gi|357436159|ref|XP_003588355.1|	Mitochondrial protein, putative [Medicago truncatula] >gi|355477403|gb|AES58606.1| Mitochondrial protein, putative [Medicago truncatula]
CL13627.Contig1_All	666	-3.28359	down	gi|224135443|ref|XP_002327219.1|	predicted protein [Populus trichocarpa] >gi|222835589|gb|EEE74024.1| predicted protein [Populus trichocarpa]
CL13685.Contig1_All	685	7.61359	up	gi|357436123|ref|XP_003588337.1|	Ribosomal protein S10 [Medicago truncatula] >gi|355477385|gb|AES58588.1| Ribosomal protein S10 [Medicago truncatula]
CL1376.Contig8_All	747	3.47649	up	gi|15236267|ref|NP_195236.1|	aquaporin PIP2-7 [Arabidopsis thaliana] >gi|334187175|ref|NP_001190920.1| aquaporin PIP2-7 [Arabidopsis thaliana] >gi|32363271|sp|P93004.2|PIP27_ARATH RecName: Full=Aquaporin PIP2-7; AltName: Full=Plasma membrane intrinsic protein 2-7; Short=AtPIP2;7; AltName: Full=Plasma membrane intrinsic protein 3; AltName: Full=Salt stress-induced major intrinsic protein >gi|15724340|gb|AAL06563.1|AF412110_1 …
CL13886.Contig1_All	962	-2.04837	down	gi|225426923|ref|XP_002264799.1|	PREDICTED: 21 kDa protein-like [Vitis vinifera]
CL14071.Contig1_All	4066	2.03297	up	gi|147804664|emb|CAN66637.1|	hypothetical protein VITISV_011340 [Vitis vinifera]
CL1582.Contig2_All	2340	1.74872	up	gi|225451725|ref|XP_002276947.1|	PREDICTED: uncharacterized protein LOC100266999 [Vitis vinifera]
CL1980.Contig10_All	1608	3.01355	up	gi|413949576|gb|AFW82225.1|	hypothetical protein ZEAMMB73_366749 [Zea mays]
CL1980.Contig11_All	1920	2.9086	up	gi|255575054|ref|XP_002528432.1|	heat shock protein, putative [Ricinus communis] >gi|223532108|gb|EEF33915.1| heat shock protein, putative [Ricinus communis]
CL1980.Contig1_All	747	3.04002	up	gi|460408280|ref|XP_004249574.1|	PREDICTED: heat shock cognate 70 kDa protein 2-like [Solanum lycopersicum]
CL1980.Contig2_All	1644	2.00376	up	gi|189380223|gb|ACD93209.1|	heat shock protein 70 [Camellia sinensis]
CL1980.Contig3_All	340	2.39083	up	gi|211906496|gb|ACJ11741.1|	heat shock protein 70 [Gossypium hirsutum]
CL1980.Contig4_All	251	2.29438	up	gi|470133735|ref|XP_004302715.1|	PREDICTED: probable mediator of RNA polymerase II transcription subunit 37e-like [Fragaria vesca subsp. vesca]
CL1980.Contig5_All	287	2.53413	up	gi|470143740|ref|XP_004307529.1|	PREDICTED: heat shock cognate 70 kDa protein-like [Fragaria vesca subsp. vesca]
CL1980.Contig6_All	428	2.44304	up	gi|460411113|ref|XP_004250959.1|	PREDICTED: heat shock cognate 70 kDa protein-like [Solanum lycopersicum]
CL1980.Contig9_All	886	2.85186	up	gi|21327033|gb|AAM48131.1|AF509336_1	heat shock protein 70 [Saussurea medusa]
CL2054.Contig1_All	1138	-2.10195	down	gi|297741407|emb|CBI32538.3|	unnamed protein product [Vitis vinifera]
CL2268.Contig1_All	1242	-2.4356	down	gi|315932718|gb|ADU55789.1|	HSP18.1A [Citrullus lanatus]
CL2268.Contig2_All	949	-1.82295	down	gi|315932718|gb|ADU55789.1|	HSP18.1A [Citrullus lanatus]
CL2385.Contig12_All	2695	-2.73044	down	gi|255582993|ref|XP_002532266.1|	big map kinase/bmk, putative [Ricinus communis] >gi|223528054|gb|EEF30132.1| big map kinase/bmk, putative [Ricinus communis]
CL2385.Contig14_All	3239	-2.29326	down	gi|255582993|ref|XP_002532266.1|	big map kinase/bmk, putative [Ricinus communis] >gi|223528054|gb|EEF30132.1| big map kinase/bmk, putative [Ricinus communis]
CL2385.Contig6_All	2672	-2.91415	down	gi|462401029|gb|EMJ06586.1|	hypothetical protein PRUPE_ppa007370mg [Prunus persica]
CL2385.Contig8_All	1662	-2.66642	down	gi|224106027|ref|XP_002314017.1|	predicted protein [Populus trichocarpa] >gi|222850425|gb|EEE87972.1| predicted protein [Populus trichocarpa]
CL2634.Contig1_All	1450	-1.73073	down	gi|255548658|ref|XP_002515385.1|	lipid binding protein, putative [Ricinus communis] >gi|223545329|gb|EEF46834.1| lipid binding protein, putative [Ricinus communis]
CL3063.Contig1_All	477	-3.78113	down	--	--
CL3079.Contig1_All	1926	-1.46684	down	gi|357471461|ref|XP_003606015.1|	Cytochrome b559 subunit alpha [Medicago truncatula] >gi|355507070|gb|AES88212.1| Cytochrome b559 subunit alpha [Medicago truncatula]
CL3085.Contig2_All	731	-2.55745	down	gi|358248812|ref|NP_001239944.1|	uncharacterized protein LOC100792377 [Glycine max]
CL3290.Contig1_All	1181	17.8624	up	gi|358346026|ref|XP_003637074.1|	Cell wall-associated hydrolase, partial [Medicago truncatula] >gi|355503009|gb|AES84212.1| Cell wall-associated hydrolase, partial [Medicago truncatula]
CL3850.Contig1_All	848	-3.87829	down	gi|170522964|gb|ACB20694.1|	putative cold-inducible protein [Camellia sinensis] >gi|259018359|gb|ACV89762.1| putative light-inducible protein [Camellia sinensis]
CL3850.Contig2_All	263	-2.47012	down	gi|259018355|gb|ACV89760.1|	putative early light induced protein 2 [Camellia sinensis] >gi|259018361|gb|ACV89763.1| putative early light induced protein 2 [Camellia sinensis]
CL3897.Contig1_All	257	3.56273	up	gi|330318722|gb|AEC11021.1|	heat shock protein 90 [Camellia sinensis]
CL3897.Contig2_All	426	3.39355	up	gi|157098062|gb|ABV23278.1|	heat shock protein [Stylosanthes hamata]
CL3897.Contig3_All	325	3.53874	up	gi|84468292|dbj|BAE71229.1|	putative HEAT SHOCK PROTEIN 81-2 [Trifolium pratense]
CL3897.Contig4_All	364	3.78926	up	gi|356552478|ref|XP_003544594.1|	PREDICTED: heat shock cognate protein 80-like [Glycine max]
CL3897.Contig5_All	2643	1.4155	up	gi|358248990|ref|NP_001240230.1|	uncharacterized protein LOC100819568 [Glycine max] >gi|288311314|gb|ADC45396.1| HSP90-2 [Glycine max]
CL4255.Contig2_All	911	-3.12395	down	gi|297745875|emb|CBI15931.3|	unnamed protein product [Vitis vinifera]
CL4306.Contig3_All	418	1.77384	up	gi|12831474|gb|AAB05871.2|	PAPS-reductase-like protein [Catharanthus roseus]
CL4387.Contig1_All	841	2.23402	up	gi|462396669|gb|EMJ02468.1|	hypothetical protein PRUPE_ppa012566mg [Prunus persica]
CL4387.Contig2_All	964	1.5777	up	gi|462396669|gb|EMJ02468.1|	hypothetical protein PRUPE_ppa012566mg [Prunus persica]
CL4428.Contig1_All	2451	1.75786	up	gi|460369630|ref|XP_004230660.1|	PREDICTED: receptor-like protein kinase HAIKU2-like [Solanum lycopersicum]
CL4492.Contig1_All	1911	1.94823	up	gi|229002575|dbj|BAH57745.1|	lipoxygenase [Actinidia arguta]
CL4920.Contig1_All	1537	-1.62513	down	gi|225444946|ref|XP_002282381.1|	PREDICTED: uncharacterized protein LOC100268021 [Vitis vinifera] >gi|297738680|emb|CBI27925.3| unnamed protein product [Vitis vinifera]
CL4954.Contig2_All	1434	1.72718	up	--	--
CL4974.Contig1_All	2421	2.33085	up	gi|225445082|ref|XP_002280395.1|	PREDICTED: receptor-like protein kinase HSL1-like [Vitis vinifera]
CL526.Contig2_All	1091	3.75373	up	gi|296085580|emb|CBI29312.3|	unnamed protein product [Vitis vinifera]
CL5418.Contig2_All	2129	-1.5871	down	gi|300079018|gb|ADJ67440.1|	ethylene response factor 11 [Actinidia deliciosa]
CL5491.Contig2_All	1477	2.84987	up	gi|224072717|ref|XP_002303847.1|	predicted protein [Populus trichocarpa] >gi|222841279|gb|EEE78826.1| predicted protein [Populus trichocarpa]
CL5527.Contig1_All	630	-2.6366	down	--	--
CL5789.Contig5_All	208	-4.0001	down	gi|297745875|emb|CBI15931.3|	unnamed protein product [Vitis vinifera]
CL585.Contig7_All	553	-2.82717	down	gi|460374960|ref|XP_004233276.1|	PREDICTED: hyoscyamine 6-dioxygenase-like [Solanum lycopersicum]
CL6306.Contig1_All	1421	3.48164	up	gi|225462507|ref|XP_002269087.1|	PREDICTED: protein SRG1 [Vitis vinifera] >gi|297740615|emb|CBI30797.3| unnamed protein product [Vitis vinifera]
CL6509.Contig2_All	620	17.4871	up	gi|358346026|ref|XP_003637074.1|	Cell wall-associated hydrolase, partial [Medicago truncatula] >gi|355503009|gb|AES84212.1| Cell wall-associated hydrolase, partial [Medicago truncatula]
CL6544.Contig1_All	1597	2.49171	up	gi|225451804|ref|XP_002281338.1|	PREDICTED: cytochrome P450 85A [Vitis vinifera] >gi|298204461|emb|CBI16941.3| unnamed protein product [Vitis vinifera]
CL7030.Contig1_All	535	-2.04083	down	--	--
CL7072.Contig2_All	1140	5.50643	up	gi|373938261|dbj|BAL46502.1|	carbonic anhydrase [Diospyros kaki]
CL7141.Contig2_All	520	-4.37673	down	--	--
CL7272.Contig2_All	1644	2.874	up	gi|258549507|gb|ACV74416.1|	putative alcohol acyl transferase [Camellia sinensis]
CL749.Contig1_All	781	-1.55872	down	--	--
CL7497.Contig1_All	1051	1.76083	up	gi|359474848|ref|XP_002277797.2|	PREDICTED: wall-associated receptor kinase 5-like [Vitis vinifera]
CL7500.Contig3_All	1550	1.90311	up	gi|225458001|ref|XP_002276294.1|	PREDICTED: uncharacterized protein LOC100250572 [Vitis vinifera]
CL756.Contig2_All	2018	5.80689	up	gi|357488213|ref|XP_003614394.1|	hypothetical protein MTR_5g051130 [Medicago truncatula] >gi|355515729|gb|AES97352.1| hypothetical protein MTR_5g051130 [Medicago truncatula]
CL7570.Contig5_All	2188	1.83007	up	gi|225424562|ref|XP_002285340.1|	PREDICTED: probable pectate lyase 5 [Vitis vinifera] >gi|296081403|emb|CBI16836.3| unnamed protein product [Vitis vinifera]
CL7833.Contig3_All	899	-2.95219	down	gi|39777532|gb|AAR31106.1|	peroxidase precursor [Quercus suber]
CL7865.Contig2_All	1413	-2.04273	down	gi|225459199|ref|XP_002284035.1|	PREDICTED: uncharacterized protein LOC100266077 [Vitis vinifera] >gi|302142005|emb|CBI19208.3| unnamed protein product [Vitis vinifera]
CL8169.Contig1_All	1302	-2.02087	down	gi|221047210|gb|ACL98052.1|	flavonol synthase [Camellia sinensis]
CL8169.Contig2_All	481	-1.82323	down	gi|325551321|gb|ADZ28516.1|	flavonol synthase [Camellia nitidissima]
CL819.Contig2_All	2534	2.04709	up	gi|213876486|gb|ACJ54281.1|	lipoxygenase [Camellia sinensis]
CL8299.Contig2_All	692	-2.23316	down	gi|359494088|ref|XP_002276878.2|	PREDICTED: uncharacterized protein LOC100260620 isoform 1 [Vitis vinifera] >gi|359494090|ref|XP_003634719.1| PREDICTED: uncharacterized protein LOC100260620 isoform 2 [Vitis vinifera] >gi|297737510|emb|CBI26711.3| unnamed protein product [Vitis vinifera]
CL8561.Contig3_All	856	-2.32998	down	gi|330318613|gb|AEC10971.1|	hypothetical protein [Camellia sinensis]
CL8861.Contig1_All	2146	2.73699	up	gi|462403939|gb|EMJ09496.1|	hypothetical protein PRUPE_ppa003260mg [Prunus persica]
CL894.Contig2_All	895	2.23378	up	gi|351630231|gb|AEQ55270.1|	expansin [Breonia chinensis] >gi|351630261|gb|AEQ55285.1| expansin [Breonia chinensis]
CL894.Contig9_All	597	2.11223	up	gi|449441252|ref|XP_004138396.1|	PREDICTED: expansin-A8-like [Cucumis sativus] >gi|449514724|ref|XP_004164462.1| PREDICTED: expansin-A8-like [Cucumis sativus]
CL9074.Contig2_All	764	-2.10695	down	gi|224054232|ref|XP_002298157.1|	predicted protein [Populus trichocarpa] >gi|222845415|gb|EEE82962.1| predicted protein [Populus trichocarpa]
CL9320.Contig1_All	896	-1.61426	down	gi|225431749|ref|XP_002269805.1|	PREDICTED: protein FAM136A [Vitis vinifera] >gi|147838243|emb|CAN73933.1| hypothetical protein VITISV_042801 [Vitis vinifera] >gi|296083351|emb|CBI22987.3| unnamed protein product [Vitis vinifera]
CL9504.Contig1_All	1029	-1.95095	down	gi|225430804|ref|XP_002267917.1|	PREDICTED: uncharacterized protein LOC100263246 [Vitis vinifera]
CL9642.Contig2_All	1757	1.54785	up	gi|460401839|ref|XP_004246423.1|	PREDICTED: hsp70-binding protein 1-like [Solanum lycopersicum]
Unigene10417_All	921	-3.09645	down	gi|460406253|ref|XP_004248581.1|	PREDICTED: pollen-specific protein SF3-like [Solanum lycopersicum]
Unigene10479_All	281	-2.20975	down	gi|462420339|gb|EMJ24602.1|	hypothetical protein PRUPE_ppa013360mg [Prunus persica]
Unigene1315_All	1206	-2.57864	down	gi|296090410|emb|CBI40229.3|	unnamed protein product [Vitis vinifera]
Unigene1437_All	627	1.7035	up	gi|300079016|gb|ADJ67439.1|	ethylene response factor 10 [Actinidia deliciosa]
Unigene1443_All	1771	-3.20286	down	gi|225429303|ref|XP_002270096.1|	PREDICTED: uncharacterized protein LOC100243866 [Vitis vinifera] >gi|147781856|emb|CAN67723.1| hypothetical protein VITISV_006022 [Vitis vinifera]
Unigene14547_All	1266	1.72429	up	gi|225462624|ref|XP_002264437.1|	PREDICTED: probable glutathione S-transferase [Vitis vinifera]
Unigene14804_All	402	4.12706	up	gi|255543371|ref|XP_002512748.1|	conserved hypothetical protein [Ricinus communis] >gi|223547759|gb|EEF49251.1| conserved hypothetical protein [Ricinus communis]
Unigene14911_All	1697	1.79256	up	gi|147768429|emb|CAN73629.1|	hypothetical protein VITISV_026641 [Vitis vinifera]
Unigene14923_All	760	2.59942	up	gi|189380223|gb|ACD93209.1|	heat shock protein 70 [Camellia sinensis]
Unigene14924_All	806	2.25111	up	gi|255575054|ref|XP_002528432.1|	heat shock protein, putative [Ricinus communis] >gi|223532108|gb|EEF33915.1| heat shock protein, putative [Ricinus communis]
Unigene15350_All	905	-2.11601	down	gi|296089309|emb|CBI39081.3|	unnamed protein product [Vitis vinifera]
Unigene15502_All	578	2.70529	up	gi|356552478|ref|XP_003544594.1|	PREDICTED: heat shock cognate protein 80-like [Glycine max]
Unigene15621_All	923	3.67848	up	gi|470122714|ref|XP_004297384.1|	PREDICTED: kirola-like [Fragaria vesca subsp. vesca]
Unigene15938_All	592	-1.8855	down	gi|359493004|ref|XP_003634491.1|	PREDICTED: uncharacterized protein LOC100854160 [Vitis vinifera]
Unigene16093_All	624	-2.61256	down	gi|356515120|ref|XP_003526249.1|	PREDICTED: UDP-glycosyltransferase 79B6-like [Glycine max]
Unigene16685_All	1406	-1.68085	down	gi|224055327|ref|XP_002298482.1|	20G-Fe(II) oxidoreductase [Populus trichocarpa] >gi|222845740|gb|EEE83287.1| 20G-Fe(II) oxidoreductase [Populus trichocarpa]
Unigene1690_All	1002	2.8467	up	--	--
Unigene17577_All	538	-2.91816	down	--	--
Unigene20203_All	1330	3.76907	up	gi|470109538|ref|XP_004291051.1|	PREDICTED: heat shock factor protein HSF30-like isoform 1 [Fragaria vesca subsp. vesca]
Unigene20746_All	2293	-2.95421	down	--	--
Unigene2166_All	771	-2.19196	down	gi|479021|dbj|BAA06240.1|	glycine-rich cell wall protein precursor [Daucus carota]
Unigene21765_All	818	-3.61535	down	gi|195536980|dbj|BAG68210.1|	lectin receptor kinase-like protein [Nicotiana benthamiana]
Unigene21794_All	905	1.53615	up	gi|449444126|ref|XP_004139826.1|	PREDICTED: uncharacterized protein LOC101212862 [Cucumis sativus]
Unigene21891_All	538	1.80374	up	gi|213876486|gb|ACJ54281.1|	lipoxygenase [Camellia sinensis]
Unigene2216_All	318	2.34788	up	gi|255573627|ref|XP_002527736.1|	heat shock protein, putative [Ricinus communis] >gi|223532877|gb|EEF34649.1| heat shock protein, putative [Ricinus communis]
Unigene22434_All	943	-2.49321	down	gi|449479160|ref|XP_004155522.1|	PREDICTED: CASP-like protein RCOM_1174750-like [Cucumis sativus]
Unigene22652_All	486	-2.41702	down	--	--
Unigene2302_All	463	-1.92735	down	gi|225436803|ref|XP_002269710.1|	PREDICTED: classical arabinogalactan protein 26-like [Vitis vinifera]
Unigene2365_All	354	-1.7372	down	--	--
Unigene2430_All	537	-2.08544	down	gi|255558384|ref|XP_002520219.1|	Gibberellin-regulated protein 3 precursor, putative [Ricinus communis] >gi|223540711|gb|EEF42274.1| Gibberellin-regulated protein 3 precursor, putative [Ricinus communis]
Unigene2456_All	2120	1.81699	up	gi|225426230|ref|XP_002263323.1|	PREDICTED: luminal-binding protein 5 [Vitis vinifera]
Unigene2486_All	945	-1.7951	down	gi|7406667|emb|CAB85627.1|	putative ripening-related protein [Vitis vinifera]
Unigene2521_All	909	-2.34327	down	gi|147856054|emb|CAN78614.1|	hypothetical protein VITISV_028924 [Vitis vinifera]
Unigene27159_All	1726	2.61041	up	gi|225457237|ref|XP_002284179.1|	PREDICTED: chaperone protein ClpB1 [Vitis vinifera]
Unigene27587_All	899	-2.20349	down	--	--
Unigene27600_All	382	8.33007	up	gi|357436101|ref|XP_003588326.1|	ATP synthase subunit alpha [Medicago truncatula] >gi|355477374|gb|AES58577.1| ATP synthase subunit alpha [Medicago truncatula]
Unigene27791_All	1403	1.68662	up	gi|16902296|dbj|BAB71853.1|	phosphoenolpyruvate carboxylase kinase [Flaveria trinervia]
Unigene2785_All	766	3.50806	up	gi|460403149|ref|XP_004247061.1|	PREDICTED: cytochrome P450 82C4-like [Solanum lycopersicum]
Unigene28496_All	522	4.41894	up	--	--
Unigene2872_All	764	-1.79764	down	--	--
Unigene28864_All	989	-1.88478	down	gi|258549505|gb|ACV74415.1|	putative flavonoid-3&apos;-hydroxylase [Camellia sinensis]
Unigene28897_All	1447	-1.73984	down	gi|460394252|ref|XP_004242718.1|	PREDICTED: uncharacterized methyltransferase At2g41040, chloroplastic-like [Solanum lycopersicum]
Unigene29199_All	805	-1.99831	down	gi|359492691|ref|XP_002281534.2|	PREDICTED: inositol-pentakisphosphate 2-kinase-like [Vitis vinifera]
Unigene31081_All	387	-5.85539	down	--	--
Unigene33114_All	652	2.27509	up	gi|359475334|ref|XP_003631660.1|	PREDICTED: dnaJ homolog subfamily C member 2-like [Vitis vinifera]
Unigene33456_All	1532	-2.05982	down	gi|462405074|gb|EMJ10538.1|	hypothetical protein PRUPE_ppa008418mg [Prunus persica]
Unigene34658_All	864	-3.38086	down	gi|460380798|ref|XP_004236141.1|	PREDICTED: 22.7 kDa class IV heat shock protein-like [Solanum lycopersicum]
Unigene34804_All	1193	1.55427	up	gi|255580625|ref|XP_002531135.1|	Peroxidase 64 precursor, putative [Ricinus communis] >gi|223529248|gb|EEF31220.1| Peroxidase 64 precursor, putative [Ricinus communis]
Unigene35752_All	704	-2.26652	down	gi|225432536|ref|XP_002277678.1|	PREDICTED: transcription factor MUTE [Vitis vinifera] >gi|297736985|emb|CBI26186.3| unnamed protein product [Vitis vinifera]
Unigene35788_All	852	-3.4819	down	gi|359481209|ref|XP_003632593.1|	PREDICTED: mitoferrin-like isoform 2 [Vitis vinifera]
Unigene36526_All	829	7.63159	up	gi|449526892|ref|XP_004170447.1|	PREDICTED: 23 kDa jasmonate-induced protein-like [Cucumis sativus]
Unigene38838_All	2025	2.18546	up	gi|462417392|gb|EMJ22129.1|	hypothetical protein PRUPE_ppa023730mg [Prunus persica]
Unigene38969_All	1084	-1.54117	down	gi|462396790|gb|EMJ02589.1|	hypothetical protein PRUPE_ppa013205mg [Prunus persica]
Unigene38992_All	1200	-2.03054	down	gi|462418848|gb|EMJ23111.1|	hypothetical protein PRUPE_ppa026797mg [Prunus persica]
Unigene39013_All	1645	1.75798	up	gi|225450423|ref|XP_002276091.1|	PREDICTED: uncharacterized protein LOC100240910 [Vitis vinifera]
Unigene39063_All	2182	-3.61437	down	gi|140083554|gb|ABO84839.1|	putative MAP kinase 3 [Catharanthus roseus]
Unigene39555_All	831	15.9092	up	gi|357515297|ref|XP_003627937.1|	hypothetical protein MTR_8g040260 [Medicago truncatula] >gi|355521959|gb|AET02413.1| hypothetical protein MTR_8g040260 [Medicago truncatula]
Unigene39616_All	642	2.13988	up	gi|449483876|ref|XP_004156719.1|	PREDICTED: heat shock cognate 70 kDa protein-like isoform 2 [Cucumis sativus]
Unigene39734_All	1618	1.72666	up	gi|460369628|ref|XP_004230659.1|	PREDICTED: uncharacterized protein LOC101254738 [Solanum lycopersicum]
Unigene39892_All	2366	3.4605	up	gi|460376868|ref|XP_004234218.1|	PREDICTED: heat shock protein 83-like [Solanum lycopersicum]
Unigene40061_All	536	-1.63293	down	gi|359479447|ref|XP_002273853.2|	PREDICTED: uncharacterized protein LOC100258439 [Vitis vinifera]
Unigene40240_All	864	-1.76576	down	gi|258549505|gb|ACV74415.1|	putative flavonoid-3&apos;-hydroxylase [Camellia sinensis]
Unigene40346_All	1054	-1.71133	down	gi|460373384|ref|XP_004232500.1|	PREDICTED: thiosulfate sulfurtransferase 18-like [Solanum lycopersicum]
Unigene40387_All	1019	1.58636	up	gi|224058852|ref|XP_002299641.1|	predicted protein [Populus trichocarpa] >gi|222846899|gb|EEE84446.1| predicted protein [Populus trichocarpa]
Unigene40852_All	247	3.44921	up	gi|308190442|gb|ADO16186.1|	cytochrome P450 mono-oxygenase, partial [Artemisia annua]
Unigene40947_All	250	-2.5714	down	--	--
Unigene410_All	778	7.4697	up	gi|388494034|gb|AFK35083.1|	unknown [Lotus japonicus]
Unigene41168_All	312	3.84806	up	--	--
Unigene45151_All	2795	3.18585	up	gi|224013850|ref|XP_002296589.1|	predicted protein [Thalassiosira pseudonana CCMP1335] >gi|220968941|gb|EED87285.1| predicted protein [Thalassiosira pseudonana CCMP1335]
Unigene45323_All	989	-1.8645	down	gi|356572594|ref|XP_003554453.1|	PREDICTED: momilactone A synthase-like [Glycine max]
Unigene45343_All	762	-3.52027	down	gi|224114682|ref|XP_002339511.1|	predicted protein [Populus trichocarpa] >gi|222832587|gb|EEE71064.1| predicted protein [Populus trichocarpa]
Unigene45410_All	1345	1.91037	up	gi|469474169|gb|AGH33878.1|	DREB67-2 [Populus hopeiensis]
Unigene45840_All	506	1.62447	up	--	--
Unigene46089_All	824	-3.57539	down	gi|95925787|gb|ABF57560.1|	OleII [Camellia oleifera]
Unigene46090_All	829	-1.68319	down	gi|225437290|ref|XP_002262984.1|	PREDICTED: dephospho-CoA kinase domain-containing protein [Vitis vinifera] >gi|297743850|emb|CBI36820.3| unnamed protein product [Vitis vinifera]
Unigene46400_All	974	-1.47525	down	gi|225456515|ref|XP_002284699.1|	PREDICTED: uncharacterized protein LOC100259528 [Vitis vinifera]
Unigene46768_All	648	3.20902	up	gi|224127776|ref|XP_002320161.1|	predicted protein [Populus trichocarpa] >gi|222860934|gb|EEE98476.1| predicted protein [Populus trichocarpa]
Unigene48149_All	508	-3.97123	down	gi|470124414|ref|XP_004298209.1|	PREDICTED: magnesium transporter NIPA2-like [Fragaria vesca subsp. vesca]
Unigene49520_All	318	14.8592	up	gi|224161999|ref|XP_002338398.1|	predicted protein [Populus trichocarpa] >gi|222872076|gb|EEF09207.1| predicted protein [Populus trichocarpa]
Unigene50324_All	2786	2.45594	up	gi|147795297|emb|CAN64995.1|	hypothetical protein VITISV_001779 [Vitis vinifera]
Unigene50517_All	1542	-1.66002	down	gi|359482223|ref|XP_003632735.1|	PREDICTED: uncharacterized protein At5g39865-like [Vitis vinifera]
Unigene50972_All	1312	-1.75651	down	gi|462402067|gb|EMJ07624.1|	hypothetical protein PRUPE_ppa001967mg [Prunus persica]
Unigene51348_All	2436	1.86296	up	gi|297740394|emb|CBI30576.3|	unnamed protein product [Vitis vinifera]
Unigene51455_All	473	-3.92185	down	--	--
Unigene51560_All	1167	-1.94296	down	gi|359482705|ref|XP_002265218.2|	PREDICTED: uncharacterized protein LOC100247324 [Vitis vinifera]
Unigene51647_All	389	2.49627	up	gi|51594301|gb|AAU08176.1|	HSP70 [Camellia sinensis]
Unigene51747_All	806	-1.69187	down	--	--
Unigene52095_All	225	3.54663	up	gi|255580537|ref|XP_002531093.1|	cytochrome P450, putative [Ricinus communis] >gi|223529339|gb|EEF31307.1| cytochrome P450, putative [Ricinus communis]
Unigene52188_All	1061	-2.49214	down	gi|224077838|ref|XP_002305430.1|	predicted protein [Populus trichocarpa] >gi|222848394|gb|EEE85941.1| predicted protein [Populus trichocarpa]
Unigene52222_All	860	2.86128	up	gi|255545176|ref|XP_002513649.1|	heat shock protein, putative [Ricinus communis] >gi|223547557|gb|EEF49052.1| heat shock protein, putative [Ricinus communis]
Unigene52386_All	1184	-1.7602	down	gi|460374618|ref|XP_004233107.1|	PREDICTED: uncharacterized protein At2g34460, chloroplastic-like [Solanum lycopersicum]
Unigene52488_All	646	-14.2532	down	--	--
Unigene52794_All	558	-3.3715	down	--	--
Unigene53435_All	621	14.9575	up	gi|460412358|ref|XP_004251568.1|	PREDICTED: zinc finger Ran-binding domain-containing protein 2-like [Solanum lycopersicum]
Unigene5557_All	287	15.4203	up	gi|224161999|ref|XP_002338398.1|	predicted protein [Populus trichocarpa] >gi|222872076|gb|EEF09207.1| predicted protein [Populus trichocarpa]
Unigene56720_All	673	2.71861	up	--	--
Unigene56858_All	1882	1.603	up	gi|225440787|ref|XP_002281618.1|	PREDICTED: lysosomal Pro-X carboxypeptidase-like [Vitis vinifera]
Unigene57347_All	1322	-1.79973	down	gi|224103869|ref|XP_002334007.1|	predicted protein [Populus trichocarpa] >gi|224132428|ref|XP_002321337.1| predicted protein [Populus trichocarpa] >gi|222839526|gb|EEE77863.1| predicted protein [Populus trichocarpa] >gi|222862110|gb|EEE99652.1| predicted protein [Populus trichocarpa]
Unigene57991_All	406	-2.20871	down	gi|462420339|gb|EMJ24602.1|	hypothetical protein PRUPE_ppa013360mg [Prunus persica]
Unigene58238_All	700	-1.9336	down	gi|462416273|gb|EMJ21010.1|	hypothetical protein PRUPE_ppa026602mg [Prunus persica]
Unigene58338_All	566	-1.59779	down	gi|462415123|gb|EMJ19860.1|	hypothetical protein PRUPE_ppa014382mg [Prunus persica]
Unigene621_All	1260	2.27038	up	gi|462397810|gb|EMJ03478.1|	hypothetical protein PRUPE_ppa008996mg [Prunus persica]
Unigene6537_All	808	-2.08647	down	--	--
